# Supplementary material for: Short-range order controlled amphoteric behavior of the Si dopant in Al-rich AlGaN
Source: Nat Commun. 2025 May 30;16:5005. doi: 10.1038/s41467-025-60312-4 (PMC12122704; doi:10.1038/s41467-025-60312-4)
Supplement: Supplementary file 3 — Source Data [file 41467_2025_60312_MOESM3_ESM.zip]

Archive with 2 entries (2 files):
- Main Figure Source Data.xlsx
- Supplementary Figure Source Data.xlsx
