# Supplementary material for: Short-range order controlled amphoteric behavior of the Si dopant in Al-rich AlGaN
Source: Nat Commun. 2025 May 30;16:5005. doi: 10.1038/s41467-025-60312-4 (PMC12122704; doi:10.1038/s41467-025-60312-4)
Supplement: Supplementary file 3 — Source Data [file 41467_2025_60312_MOESM3_ESM.zip › Main Figure Source Data.xlsx]

## Sheet: Fig1
Sample	Silicon content (1E+18 cm^-3)	Resistivity (Ohm*m)
H1	1.1	13.4
H2	2.1	6.63
H3	3.5	1.9
H4	5.4	0.986
H5	7	0.607
H6	1.11	4.5
H7	2.12	4
H8	5.13	1
H9	6.95	0.786
H10	8.81	0.765
H11	10.4	0.798
H12	13	0.794
H13	17.4	1.82
L1	0.9	0.699
L2	2.4	0.544
L3	5	0.694
L4	8.5	1.35
L5	12	10.82

## Sheet: Fig2
	Relative S Parameter	Relative W Parameter
GaN	1	1
AlN	1.0266	0.70731
V_Al	1.0729	0.6016
H1	1.01703	0.8043
H2	1.02547	0.80109
H3	1.03537	0.79193
H4	1.04164	0.79278
H5	1.0487	0.78768
H6	1.0256	0.79262
H7	1.03432	0.79111
H8	1.04274	0.80329
H9	1.05192	0.7853
H10	1.05032	0.79026
H11	1.05561	0.77995
H12	1.0491	0.78546
H13	1.03023	0.77182
H13 (projected)	1.034	0.75
L1	1.06522	0.77209
L2	1.06539	0.76826
L3	1.06543	0.76626
L4	1.06089	0.74214
L5	1.03085	0.70844
AlGaN lattice	1.01703	0.8043
V_III	1.06617	0.77017
V_Ga-X area
Left	1.03964
Right	1.06047
Top		0.89866
Bottom		0.81113

## Sheet: Fig3
	Silicon absorbance (arb. unit)												Intensity (arb. unit)
Energy (eV)	H6	H8	H9	H10	H11	H12	H13	L2	L3	L4	L5	Energy (eV)	Si_Ga in AlN	Si_Al in AlN	Si_Al-C_i in AlN	Si_Al-H_i in AlN	Si_Al-Si_i in AlN	Si_Al-V_Al in AlN	Si_Al-V_Al-Hi in AlN
1835	-0.01046	0.00208	-0.00972	0.01173	0.05761	-0.02199	0.03761	0.02065	0.09747	0.03594	0.03011	1835	0.50566	0.24207	0.21284	0.248	0.15878	0.17222	0.16688
1836	0.04971	-0.014	0.01725	0.02513	0.10435	0.00219	0.00999	0.00683	0.07082	0.06058	0.02795	1835.1	0.50748	0.19741	0.26816	0.25228	0.19687	0.14344	0.19151
1836.2	0.02782	-0.01636	-0.03552	-0.0293	0.0658	0.02608	0.03744	0.04721	0.12579	0.02361	0.05603	1835.2	0.37899	0.18278	0.24587	0.27444	0.19631	0.1248	0.20821
1836.4	0.00156	-0.01611	0.01018	0.02142	0.01492	-0.00475	0.0386	0.04235	0.05235	0.0088	0.07143	1835.3	0.29557	0.18774	0.22384	0.20511	0.15474	0.14981	0.21362
1836.6	0.04989	-0.01639	-0.01796	0.01912	-0.00657	-0.00265	0.02878	-0.00849	0.04941	0.01854	-0.01664	1835.4	0.24188	0.18584	0.22889	0.20033	0.12696	0.18863	0.25569
1836.8	-0.00181	0.01038	0.0024	0.04578	0.01924	0.00757	0.043	0.00217	0.06046	0.03096	0.0558	1835.5	0.19704	0.13417	0.20582	0.19494	0.09892	0.19829	0.22203
1837	-0.02192	-0.01155	-0.01675	0.02045	0.01402	-0.02397	0.00251	0.01327	0.07882	-0.0065	0.04597	1835.6	0.1783	0.11048	0.18401	0.16722	0.07757	0.14347	0.19634
1837.2	0.04677	0.0081	-0.00206	-0.0023	0.03092	0.00947	0.01242	-0.01246	0.09133	0.01814	0.01012	1835.7	0.17643	0.13321	0.16592	0.14183	0.07696	0.11422	0.16394
1837.4	0.01296	-0.02998	-0.00741	0.00603	0.02448	0.01373	0.03026	0.00565	0.07441	0.01221	0.0353	1835.8	0.19695	0.16923	0.13636	0.11001	0.07334	0.09457	0.10784
1837.6	0.02098	-0.01292	0.00623	-0.01162	0.0248	-0.03343	0.00792	0.00907	0.06793	-0.01077	0.01006	1835.9	0.19614	0.18906	0.11693	0.09694	0.05662	0.08706	0.08686
1837.8	0.01935	-0.00445	-0.00764	-0.01887	-0.03634	-0.01779	0.02116	-0.00129	0.0968	0.01128	0.01496	1836	0.19145	0.13422	0.11383	0.08719	0.04696	0.08457	0.07431
1838	0.01215	-0.00183	-0.03672	0.0045	0.00533	-0.00674	0.01387	0.00654	0.06243	-0.01344	0.00214	1836.1	0.18179	0.11717	0.11227	0.08106	0.04194	0.06724	0.0633
1838.2	0.01699	0.01424	-0.02227	-0.02278	0.00636	-0.0396	0.00994	-0.04024	0.08178	-0.00401	-0.03206	1836.2	0.14073	0.10742	0.09627	0.06871	0.03767	0.0722	0.04567
1838.4	-0.04487	0.00609	-0.01661	-0.01831	0.01979	-0.000316482	0.0221	0.02341	0.08022	0.00829	0.01453	1836.3	0.11523	0.08826	0.0843	0.0707	0.03136	0.062	0.03684
1838.6	-0.0137	0.0189	-0.01094	-0.03474	-0.00708	-0.03958	-0.0144	-0.02688	0.10465	-0.03652	-0.00645	1836.4	0.09455	0.06147	0.07721	0.06991	0.01794	0.04601	0.03035
1838.8	0.01609	-0.01377	-0.00534	-0.00174	0.00753	-0.037	-0.01033	-0.04459	0.05031	-0.01017	-0.04203	1836.5	0.07566	0.04994	0.06677	0.07488	0.01409	0.02984	0.02493
1839	-0.00358	-0.01375	-0.04707	-0.00724	-0.01823	-0.02689	0.01754	0.00351	0.00207	-0.02285	-0.00947	1836.6	0.06616	0.06238	0.0377	0.0663	0.01139	0.01906	0.02314
1839.2	-0.00448	-0.012	-0.00707	-0.01025	-0.02731	-0.03694	0.03697	-0.00291	0.07825	-0.01919	-0.03735	1836.7	0.05594	0.06018	0.02997	0.04746	0.00864	0.01474	0.02067
1839.4	-0.01342	0.00395	-0.03176	0.0418	0.00645	-0.000338766	0.01551	0.0161	0.03122	-0.0535	0.00475	1836.8	0.04882	0.04084	0.02429	0.03076	0.0063	0.01023	0.02226
1839.6	0.02592	0.01199	-0.00338	-0.01092	-0.01083	0.00517	-0.00283	-0.01394	0.05967	0.02828	0.01151	1836.9	0.0458	0.01881	0.01823	0.02197	0.00469	0.00871	0.0177
1839.8	-0.02057	-0.00887	-0.00896	0.03491	0.01481	-0.02965	0.00238	0.01354	0.11098	0.04301	-0.00824	1837	0.04396	0.01073	0.01617	0.01693	0.00421	0.00864	0.01631
1840	0.00672	0.01411	-0.01375	0.01169	-0.00758	0.00083838	0.01058	-0.05221	0.01842	-0.01387	-0.00976	1837.1	0.04088	0.00799	0.01293	0.01263	0.00406	0.00954	0.01417
1840.2	0.05052	0.01926	-0.01352	-0.00352	0.07899	-0.00162	0.00572	0.01036	0.07316	0.03736	0.01103	1837.2	0.03437	0.00692	0.01109	0.01013	0.00386	0.01115	0.01158
1840.4	0.05018	0.05921	0.03416	0.03251	0.04986	0.00639	0.02502	-0.0042	0.05629	-0.00833	0.02225	1837.3	0.02363	0.00597	0.01007	0.00932	0.00356	0.01308	0.01092
1840.6	0.07112	0.04589	-0.02532	0.03007	0.02423	-0.01887	-0.02204	0.0213	0.07551	-0.01186	0.0429	1837.4	0.01679	0.00552	0.00929	0.00985	0.00332	0.01446	0.01203
1840.8	0.14453	0.07025	0.044	0.04079	0.05187	0.00367	0.02095	0.03129	0.14823	0.06828	0.04872	1837.5	0.01246	0.00522	0.00826	0.01414	0.00304	0.01382	0.01425
1841	0.12165	0.06398	0.03213	0.04051	0.0269	0.04386	0.000124698	0.03111	0.18617	0.03677	0.05746	1837.6	0.01005	0.00496	0.00693	0.03262	0.00268	0.0122	0.01359
1841.2	0.12546	0.10467	0.07378	0.06192	0.07778	0.05629	0.03212	-0.0226	0.13532	-0.00106	0.04441	1837.7	0.00886	0.00458	0.00579	0.06572	0.00235	0.01138	0.01221
1841.4	0.18842	0.10184	0.0464	0.12503	0.11809	0.06448	0.0731	0.07065	0.13975	0.05348	0.03944	1837.8	0.00612	0.00405	0.00514	0.02441	0.00209	0.01213	0.01675
1841.6	0.22785	0.13916	0.11672	0.1061	0.1936	0.11643	0.07366	0.06722	0.22983	0.04924	0.08076	1837.9	0.00482	0.00346	0.00502	0.0109	0.00189	0.01267	0.0132
1841.8	0.25381	0.1832	0.12374	0.133	0.19502	0.14329	0.12576	0.13641	0.21898	0.1207	0.08939	1838	0.00447	0.00288	0.00546	0.00672	0.00176	0.00862	0.00704
1842	0.34315	0.23728	0.20768	0.17202	0.26866	0.19578	0.14416	0.14329	0.27862	0.16644	0.15818	1838.1	0.0045	0.00235	0.00678	0.00487	0.00169	0.00487	0.00453
1842.2	0.39251	0.3117	0.28855	0.23987	0.30233	0.24904	0.18973	0.22646	0.31829	0.18092	0.22588	1838.2	0.00483	0.00206	0.00877	0.00388	0.00162	0.00322	0.00298
1842.4	0.56001	0.47625	0.41215	0.42599	0.46814	0.384	0.32864	0.31709	0.47967	0.33373	0.25475	1838.3	0.00391	0.00186	0.01193	0.00329	0.00156	0.00244	0.00223
1842.6	0.70228	0.70404	0.63416	0.62023	0.62105	0.56839	0.55393	0.5494	0.58923	0.55758	0.50839	1838.4	0.00371	0.0017	0.01653	0.00291	0.00153	0.00216	0.00185
1842.8	0.88715	0.883	0.95063	0.77695	0.95563	0.85599	0.82491	0.82199	0.80453	0.89039	0.75213	1838.5	0.0035	0.00159	0.02291	0.00265	0.00152	0.002	0.00161
1843	1.06506	1.10655	1.2112	1.23974	1.34462	1.25368	1.28693	1.31149	1.064	1.36661	1.25813	1838.6	0.00321	0.0015	0.03207	0.00244	0.00154	0.00187	0.00146
1843.2	1.30307	1.38584	1.57903	1.72776	1.83152	1.71291	1.94323	1.96478	1.45339	1.9455	1.91926	1838.7	0.00235	0.00141	0.04728	0.00227	0.00158	0.00177	0.00136
1843.4	1.6761	1.80258	2.06044	2.38386	2.48395	2.41138	2.68544	2.66913	1.85192	2.72475	2.5525	1838.8	0.00218	0.00134	0.07641	0.00211	0.00163	0.00169	0.00129
1843.6	2.09178	2.2536	2.67993	2.99294	3.15458	3.00298	3.36551	3.21595	2.36718	3.28878	3.21102	1838.9	0.00203	0.00129	0.13327	0.00198	0.00169	0.00161	0.00119
1843.8	2.44697	2.65429	3.12685	3.4961	3.57209	3.41498	3.62129	3.4998	2.65209	3.56114	3.44694	1839	0.00191	0.00126	0.17374	0.00188	0.00176	0.00153	0.0011
1844	2.63035	2.8615	3.29028	3.68808	3.57308	3.44858	3.5475	3.37122	2.77567	3.47961	3.26067	1839.1	0.00181	0.00124	0.09338	0.00181	0.00186	0.00146	0.00103
1844.2	2.57447	2.74101	3.15271	3.32266	3.29662	3.14005	3.12316	3.08124	2.55755	3.1094	2.90611	1839.2	0.00173	0.00124	0.03711	0.00175	0.00199	0.0014	0.000993292
1844.4	2.36505	2.44926	2.77712	2.91707	2.82898	2.7583	2.63266	2.62698	2.23102	2.60471	2.51609	1839.3	0.00167	0.00125	0.01701	0.00171	0.00217	0.00135	0.000981261
1844.6	2.09502	2.09093	2.39745	2.41952	2.36397	2.37901	2.13003	2.13528	1.87975	2.09409	2.11617	1839.4	0.00163	0.00128	0.00752	0.00169	0.00241	0.00129	0.000979907
1844.8	1.97717	1.87297	2.03247	2.14834	1.96971	1.98102	1.8875	1.89157	1.77002	1.8284	1.74801	1839.5	0.0016	0.0013	0.00515	0.00168	0.00271	0.00124	0.000978991
1845	1.8179	1.76092	1.84768	1.92757	1.83804	1.82905	1.68821	1.70135	1.56243	1.71806	1.64643	1839.6	0.00158	0.00133	0.0041	0.00167	0.00312	0.0012	0.000978413
1845.2	1.76741	1.71625	1.79772	1.85711	1.72573	1.75743	1.61515	1.62725	1.55162	1.60534	1.49999	1839.7	0.00157	0.00135	0.00379	0.00167	0.00367	0.00117	0.000983111
1845.4	1.82449	1.71463	1.80173	1.85487	1.69497	1.70626	1.58271	1.57093	1.51367	1.51558	1.44756	1839.8	0.00157	0.00135	0.00416	0.00168	0.00442	0.00115	0.000995428
1845.6	1.87701	1.74847	1.87899	1.85333	1.61789	1.74343	1.52701	1.5894	1.55491	1.50383	1.46732	1839.9	0.00157	0.00136	0.00569	0.00169	0.00554	0.00115	0.00102
1845.8	1.99221	1.87326	1.94902	1.85282	1.68575	1.73922	1.53572	1.56954	1.66032	1.54822	1.4506	1840	0.00158	0.00137	0.00985	0.00172	0.00731	0.00116	0.00104
1846	2.11845	2.04013	2.02308	1.94465	1.64701	1.80514	1.56194	1.5991	1.72311	1.51643	1.40038	1840.1	0.00159	0.00138	0.03384	0.00174	0.01042	0.00117	0.00107
1846.2	2.33244	2.26618	2.22474	1.96874	1.74925	1.91552	1.5775	1.70158	1.72923	1.62399	1.52399	1840.2	0.00162	0.00141	0.30427	0.00179	0.01643	0.00119	0.00112
1846.4	2.5557	2.49841	2.32331	2.0373	1.82295	1.96068	1.67254	1.73988	1.768	1.66462	1.63084	1840.3	0.00164	0.00144	0.02885	0.00184	0.02731	0.00123	0.00117
1846.6	2.59395	2.63216	2.56862	2.15116	1.94433	2.05836	1.77184	1.83517	1.83975	1.82101	1.72774	1840.4	0.00168	0.00149	0.009	0.00189	0.04773	0.00127	0.00123
1846.8	2.67572	2.74404	2.58531	2.1307	1.97551	2.15681	1.91767	1.93021	1.84612	1.97179	1.81354	1840.5	0.00173	0.00154	0.0048	0.00196	0.05119	0.00131	0.0013
1847	2.70245	2.72811	2.64151	2.24338	1.99531	2.1694	2.0609	2.04953	1.88859	2.05883	1.96878	1840.6	0.00177	0.0016	0.00328	0.00204	0.03166	0.00137	0.00139
1847.2	2.53977	2.71746	2.61931	2.28632	2.14659	2.19423	2.18124	2.18511	1.92918	2.16383	2.06009	1840.7	0.00184	0.00167	0.00257	0.00214	0.01902	0.00144	0.00149
1847.4	2.39369	2.6051	2.50012	2.34077	2.13291	2.30323	2.19912	2.33826	1.9661	2.26013	2.24968	1840.8	0.00192	0.00174	0.0022	0.00225	0.01299	0.00152	0.0016
1847.6	2.26021	2.43292	2.46152	2.3238	2.26072	2.27501	2.35208	2.34518	2.02146	2.37751	2.27744	1840.9	0.00202	0.00183	0.00199	0.00237	0.01004	0.00163	0.00177
1847.8	2.10986	2.27484	2.40919	2.32608	2.37169	2.26597	2.42248	2.33149	2.03883	2.37764	2.29457	1841	0.00214	0.00194	0.00189	0.00252	0.0084	0.00175	0.00193
1848	2.04411	2.15957	2.32762	2.35257	2.38981	2.24941	2.49749	2.42981	1.94547	2.40746	2.37155	1841.1	0.00229	0.00205	0.00185	0.00269	0.00749	0.00188	0.00211
1848.2	1.91953	2.04692	2.26614	2.34195	2.37066	2.27541	2.50883	2.41971	1.91858	2.49435	2.42708	1841.2	0.00246	0.00219	0.00185	0.00288	0.00703	0.00203	0.00232
1848.4	1.7896	1.9477	2.17631	2.33409	2.42633	2.19894	2.46724	2.42214	1.94231	2.43383	2.39512	1841.3	0.00267	0.00235	0.00189	0.00311	0.00686	0.0022	0.00255
1848.6	1.75382	1.86339	2.09141	2.3181	2.43553	2.16966	2.47512	2.39526	1.91718	2.43466	2.30643	1841.4	0.00294	0.00251	0.00197	0.00337	0.00691	0.0024	0.00283
1848.8	1.68299	1.83363	2.05997	2.2978	2.33765	2.16013	2.47073	2.4265	1.75651	2.3419	2.37202	1841.5	0.00325	0.00272	0.00207	0.00368	0.00715	0.00264	0.00316
1849	1.61084	1.77342	1.93993	2.21799	2.34614	2.1005	2.46484	2.29238	1.85712	2.36731	2.27116	1841.6	0.00358	0.00296	0.0022	0.00405	0.00757	0.00292	0.00355
1849.2	1.63001	1.69516	1.98315	2.17649	2.27195	2.06047	2.37256	2.25329	1.81707	2.34916	2.30935	1841.7	0.00402	0.00325	0.00236	0.00449	0.00819	0.00325	0.00401
1849.4	1.54388	1.66665	1.94702	2.06409	2.12979	1.94252	2.21075	2.16528	1.72488	2.20277	2.19769	1841.8	0.00457	0.00358	0.00257	0.00501	0.00903	0.00364	0.00454
1849.6	1.54655	1.64343	1.80769	2.02348	2.04965	1.84923	2.09812	2.04396	1.70156	2.08195	2.07977	1841.9	0.00525	0.00397	0.00282	0.00563	0.01016	0.00412	0.0052
1849.8	1.53405	1.60936	1.76384	1.87009	1.90341	1.80375	1.94476	1.90141	1.59924	1.9577	1.84504	1842	0.0061	0.00443	0.00313	0.00639	0.01166	0.00469	0.00599
1850.5	1.41351	1.48892	1.55246	1.5789	1.48681	1.491	1.43558	1.41687	1.33952	1.46086	1.45527	1842.1	0.00717	0.00498	0.0035	0.00732	0.01369	0.00538	0.00696
1851	1.399	1.42365	1.48842	1.33495	1.31345	1.40234	1.25842	1.26738	1.17921	1.31337	1.26886	1842.2	0.00851	0.00565	0.00397	0.00847	0.01648	0.00623	0.00814
1851.5	1.35304	1.40776	1.41427	1.36979	1.2442	1.3032	1.1844	1.21617	1.15865	1.22055	1.07989	1842.3	0.01024	0.00646	0.00454	0.00991	0.02043	0.00728	0.00962
1852	1.38466	1.41781	1.42439	1.28868	1.19432	1.28206	1.20036	1.16947	1.17872	1.15432	1.16294	1842.4	0.01246	0.00745	0.00527	0.01175	0.02625	0.00861	0.01148
1852.5	1.40678	1.3804	1.40741	1.32748	1.30655	1.29997	1.19574	1.21503	1.21651	1.24104	1.13725	1842.5	0.01537	0.00868	0.0062	0.01415	0.03519	0.01029	0.01384
1853	1.35601	1.44107	1.43454	1.34184	1.25754	1.3227	1.22741	1.20518	1.2368	1.24567	1.19404	1842.6	0.01917	0.01022	0.00742	0.0174	0.04915	0.0125	0.01689
1853.5	1.39217	1.39722	1.4342	1.3296	1.2725	1.31515	1.13976	1.17048	1.18327	1.19544	1.08921	1842.7	0.02411	0.01219	0.00904	0.02206	0.06949	0.01537	0.02091
1854	1.42533	1.401	1.45771	1.32361	1.20442	1.23819	1.14173	1.10589	1.09039	1.05982	1.10068	1842.8	0.03047	0.01473	0.01126	0.02919	0.09133	0.01924	0.02629
1854.5	1.42609	1.46093	1.39404	1.31105	1.13328	1.22514	1.05005	1.07106	1.07947	1.07925	0.92461	1842.9	0.03862	0.01809	0.0144	0.03872	0.10531	0.02459	0.03368
1855	1.44121	1.4384	1.37627	1.21642	1.14535	1.16386	1.00654	1.03954	1.09382	1.07734	0.9381	1843	0.04929	0.02261	0.01902	0.04735	0.11499	0.03221	0.04411
1855.5	1.42854	1.44334	1.39261	1.22361	1.15343	1.18981	1.01087	1.05463	1.10273	1.00764	0.89708	1843.1	0.06394	0.02893	0.02621	0.0594	0.13464	0.04351	0.0593
1856	1.46819	1.4583	1.41579	1.29246	1.06239	1.15727	0.95931	1.04835	1.08334	1.05909	0.97743	1843.2	0.08506	0.03794	0.03823	0.07945	0.1761	0.06107	0.08228
1856.5	1.47507	1.47855	1.40636	1.26071	1.16351	1.21289	1.05578	1.0605	1.1414	1.10678	0.9528	1843.3	0.11652	0.05148	0.06042	0.11197	0.2476	0.08986	0.11793
1857	1.43208	1.47877	1.4153	1.31402	1.2029	1.23963	1.13527	1.15896	1.15699	1.16231	1.0416	1843.4	0.1643	0.07313	0.10711	0.16533	0.33126	0.13909	0.17925
1857.5	1.54118	1.50647	1.50746	1.36585	1.29937	1.30234	1.18954	1.26978	1.18144	1.17936	1.15691	1843.5	0.23737	0.11073	0.21841	0.25429	0.37757	0.22222	0.29588
1858	1.55531	1.50661	1.52183	1.38368	1.31421	1.41234	1.26004	1.33908	1.31166	1.32954	1.18573	1843.6	0.34686	0.18056	0.41852	0.39671	0.40933	0.35495	0.54721
1858.5	1.5968	1.50618	1.50604	1.48735	1.44215	1.40007	1.39618	1.40742	1.4131	1.35848	1.34334	1843.7	0.4977	0.30632	0.4185	0.59107	0.47237	0.57724	0.89791
1859	1.59717	1.55967	1.5633	1.52898	1.53824	1.50877	1.46442	1.44854	1.31518	1.44631	1.40501	1843.8	0.66417	0.53454	0.39153	0.76629	0.55506	0.87665	0.78918
1859.5	1.58302	1.54873	1.59898	1.57782	1.53842	1.49277	1.48399	1.48643	1.35191	1.44603	1.44611	1843.9	0.76955	0.93847	0.60068	0.84759	0.6092	0.92871	0.54247
1860	1.55639	1.56522	1.64287	1.65466	1.65187	1.54851	1.56761	1.56185	1.36977	1.55309	1.43362	1844	0.74944	1.24641	0.72773	0.87422	0.59095	0.80183	0.44245
1860.5	1.57697	1.5798	1.65365	1.61126	1.63233	1.59804	1.62408	1.63375	1.44159	1.57901	1.53276	1844.1	0.63765	0.99557	0.44659	0.83585	0.52466	0.65633	0.43245
1861	1.54809	1.58403	1.69072	1.70023	1.66556	1.6206	1.63141	1.59547	1.37212	1.60854	1.61561	1844.2	0.50896	0.65061	0.29024	0.71571	0.44623	0.50364	0.44125
1861.5	1.53246	1.57035	1.58164	1.58723	1.62204	1.5332	1.58644	1.56432	1.39329	1.57997	1.49085	1844.3	0.39958	0.44697	0.24903	0.58409	0.37393	0.41352	0.42451
1862	1.4768	1.49327	1.5384	1.57364	1.47761	1.52468	1.571	1.48266	1.35762	1.50993	1.48147	1844.4	0.32159	0.34517	0.27532	0.4764	0.31883	0.37306	0.38696
1862.5	1.43516	1.51261	1.53472	1.53006	1.4361	1.46765	1.47478	1.3922	1.34527	1.45772	1.43676	1844.5	0.2695	0.30268	0.34552	0.39492	0.28047	0.35099	0.35165
1863	1.41895	1.47628	1.48451	1.42446	1.42451	1.40348	1.39036	1.38352	1.21073	1.42518	1.32169	1844.6	0.23078	0.29173	0.39285	0.33497	0.24842	0.33287	0.32995
1863.5	1.42147	1.45565	1.4297	1.38967	1.37471	1.36167	1.36011	1.30036	1.24413	1.28807	1.25155	1844.7	0.19819	0.2765	0.36589	0.293	0.21836	0.30375	0.31441
1864	1.38375	1.39342	1.39677	1.31878	1.27934	1.31851	1.26248	1.29779	1.22987	1.24231	1.25261	1844.8	0.17239	0.23849	0.31553	0.26617	0.19486	0.26249	0.29465
1864.5	1.39736	1.39515	1.35335	1.27805	1.25102	1.23856	1.23729	1.24219	1.17386	1.17826	1.18186	1844.9	0.15514	0.20165	0.27219	0.25033	0.18012	0.22616	0.27671
1865	1.31507	1.37511	1.34435	1.2492	1.22065	1.28295	1.16053	1.13829	1.15032	1.08546	1.10176	1845	0.14536	0.17926	0.23649	0.24154	0.17294	0.19976	0.2678
1865.5	1.32492	1.34531	1.31735	1.23685	1.14041	1.18395	1.12419	1.15072	1.10763	1.16524	1.07105	1845.1	0.13967	0.16383	0.20886	0.23745	0.1712	0.18123	0.25942
1866	1.24518	1.2998	1.25265	1.1815	1.14503	1.20804	1.10771	1.1574	1.10363	1.0962	1.06305	1845.2	0.13483	0.15052	0.19195	0.23732	0.17422	0.16909	0.24508
1866.5	1.24601	1.27252	1.25239	1.17642	1.08902	1.13986	1.1276	1.16624	1.07337	1.10274	1.08289	1845.3	0.12981	0.13942	0.18621	0.24078	0.18432	0.16258	0.22952
1867	1.19894	1.22922	1.24029	1.11648	1.16596	1.20999	1.10667	1.18353	1.02952	1.10908	1.02367	1845.4	0.12476	0.1314	0.18527	0.24641	0.20285	0.16115	0.22013
1867.5	1.20787	1.24677	1.23533	1.1521	1.12808	1.17281	1.15775	1.18059	1.06408	1.14116	1.04638	1845.5	0.12051	0.12755	0.18376	0.25116	0.22513	0.16416	0.21928
1868	1.18074	1.20427	1.17238	1.18551	1.19749	1.15467	1.11607	1.1653	1.15285	1.16825	1.07971	1845.6	0.11841	0.12881	0.18577	0.25521	0.24271	0.17147	0.22702
1868.5	1.19157	1.1712	1.18319	1.13253	1.14242	1.16868	1.14359	1.1735	1.08034	1.16923	1.10187	1845.7	0.12073	0.13574	0.1931	0.26199	0.2494	0.18449	0.24222
1869	1.17034	1.16693	1.18855	1.13215	1.15647	1.15722	1.17065	1.18926	1.10656	1.23401	1.09231	1845.8	0.12807	0.14914	0.20058	0.27365	0.24602	0.20506	0.26066
1869.5	1.15486	1.14567	1.19323	1.19716	1.12941	1.11573	1.09087	1.13439	1.06584	1.14187	1.07513	1845.9	0.14059	0.17019	0.2071	0.28892	0.23943	0.23195	0.27443
1870	1.092	1.12602	1.11233	1.07489	1.09218	1.06863	1.08191	1.0992	1.05481	1.1021	1.12716	1846	0.15837	0.19842	0.2156	0.30526	0.23682	0.25926	0.27813
1870.5	1.06926	1.10579	1.07961	1.11867	1.11503	1.08294	1.07124	1.07291	1.12872	1.0986	1.00738	1846.1	0.18146	0.22932	0.2272	0.32341	0.2422	0.28045	0.27483
1871	1.05653	1.07838	1.08615	1.06978	1.06825	1.02196	1.08254	1.03672	1.021	1.06605	1.06345	1846.2	0.21003	0.25519	0.24056	0.34941	0.25679	0.29651	0.2692
1871.5	1.0783	1.06765	1.03963	1.02037	1.05946	1.00453	0.99886	1.03431	1.01733	0.99278	0.9853	1846.3	0.24472	0.27196	0.25561	0.39102	0.28072	0.31686	0.26176
1872	0.98598	1.05257	1.05587	0.99486	1.01166	0.99613	0.97198	0.98729	1.02872	1.05525	1.03536	1846.4	0.2869	0.28493	0.27512	0.4495	0.31304	0.35163	0.25463
1872.5	1.0149	1.03389	0.95241	0.9532	0.9502	0.97548	0.96946	1.00334	0.8578	1.02159	0.96538	1846.5	0.33674	0.30605	0.30501	0.50724	0.34876	0.40006	0.25381
1873	0.99619	1.01296	1.01358	0.9161	0.99826	0.95301	0.94306	0.97932	0.90518	0.97271	1.0109	1846.6	0.38682	0.34562	0.3536	0.54077	0.37808	0.44768	0.26497
1873.5	0.93446	0.97659	0.97697	1.02788	0.89037	0.95048	0.93498	0.95059	0.89382	1.0154	0.94946	1846.7	0.41785	0.40174	0.42749	0.55853	0.39152	0.47799	0.29108
1874	0.95207	1.022	0.95121	0.93591	0.9483	0.9417	0.96625	0.97185	1.02201	0.95381	0.9479	1846.8	0.41432	0.45357	0.51964	0.58328	0.39067	0.48702	0.33016
1874.5	0.97093	0.97991	0.96058	0.96	0.98524	0.94445	0.91099	0.92718	0.90097	0.96097	0.90068	1846.9	0.38389	0.48052	0.60428	0.61554	0.38462	0.47634	0.37135
1875	0.94384	0.96786	0.95074	0.92477	0.93684	0.91579	0.86828	0.93319	0.90304	0.9397	0.86055	1847	0.34588	0.48432	0.65511	0.64803	0.38048	0.44982	0.39854
												1847.1	0.31557	0.47107	0.64819	0.66806	0.38244	0.41687	0.40391
												1847.2	0.29978	0.44663	0.58084	0.66078	0.39474	0.38741	0.39306
												1847.3	0.29934	0.41972	0.49129	0.62525	0.42001	0.36621	0.37368
												1847.4	0.31384	0.39721	0.41348	0.57007	0.45135	0.35272	0.35159
												1847.5	0.34231	0.38244	0.36082	0.50409	0.48096	0.34325	0.33088
												1847.6	0.37724	0.37594	0.33117	0.43579	0.50954	0.33791	0.31621
												1847.7	0.40878	0.37759	0.31856	0.37368	0.53371	0.34038	0.31141
												1847.8	0.43584	0.39085	0.31892	0.3232	0.53959	0.35048	0.3173
												1847.9	0.46434	0.41813	0.32991	0.28556	0.51737	0.36464	0.33152
												1848	0.50769	0.44906	0.35099	0.25903	0.47592	0.37847	0.35099
												1848.1	0.57746	0.47027	0.38348	0.24174	0.43097	0.38917	0.37344
												1848.2	0.66997	0.48543	0.42778	0.23332	0.3911	0.39666	0.396
												1848.3	0.7578	0.50393	0.47775	0.23269	0.35882	0.40266	0.41567
												1848.4	0.79321	0.52772	0.51328	0.23645	0.33546	0.40712	0.43055
												1848.5	0.74738	0.53372	0.50789	0.24093	0.32179	0.41063	0.43853
												1848.6	0.64737	0.50287	0.46166	0.24354	0.31551	0.40907	0.436
												1848.7	0.54196	0.44571	0.40206	0.24225	0.31161	0.39435	0.42093
												1848.8	0.45655	0.38776	0.34861	0.23697	0.30613	0.36611	0.39696
												1848.9	0.39089	0.34085	0.30641	0.22971	0.2991	0.33393	0.37086
												1849	0.33448	0.30809	0.27502	0.2228	0.29108	0.30569	0.34751
												1849.1	0.28315	0.28673	0.25256	0.21701	0.28121	0.28356	0.32858
												1849.2	0.24043	0.27323	0.23664	0.21134	0.26883	0.26702	0.3138
												1849.3	0.20828	0.26445	0.22451	0.20419	0.25389	0.25498	0.30234
												1849.4	0.18663	0.25741	0.21341	0.19485	0.23747	0.24628	0.29407
												1849.5	0.17414	0.24943	0.20165	0.18525	0.22192	0.23942	0.2864
												1849.6	0.16894	0.23999	0.18991	0.17874	0.20861	0.23498	0.27619
												1849.7	0.16842	0.23034	0.17956	0.17697	0.19695	0.23062	0.26215
												1849.8	0.17008	0.2198	0.17069	0.17846	0.18529	0.22544	0.24516
												1849.9	0.17274	0.20789	0.16304	0.1805	0.17302	0.21926	0.228
												1850	0.17418	0.19553	0.15786	0.18157	0.16142	0.21317	0.21519
												1850.1	0.17311	0.18336	0.15435	0.18125	0.15288	0.20918	0.20826
												1850.2	0.16876	0.17272	0.15292	0.17864	0.14812	0.20877	0.20364
												1850.3	0.1618	0.16525	0.1512	0.17285	0.14711	0.21083	0.19774
												1850.4	0.15424	0.16123	0.14566	0.16483	0.14967	0.2108	0.1869
												1850.5	0.14792	0.15911	0.13397	0.15715	0.15523	0.20458	0.17429
												1850.6	0.14358	0.15598	0.11914	0.15232	0.16274	0.19449	0.16406
												1850.7	0.1413	0.14946	0.10706	0.15186	0.17114	0.18645	0.15824
												1850.8	0.14091	0.14107	0.10101	0.15661	0.17973	0.18175	0.15599
												1850.9	0.14239	0.13521	0.10115	0.16632	0.18873	0.17914	0.15626
												1851	0.14591	0.13485	0.10628	0.17988	0.1989	0.1782	0.15827
												1851.1	0.15174	0.13918	0.11436	0.19631	0.211	0.1789	0.16141
												1851.2	0.15999	0.14563	0.1229	0.21425	0.22547	0.18106	0.16548
												1851.3	0.17039	0.15254	0.12985	0.23051	0.24212	0.18472	0.17045
												1851.4	0.18228	0.15966	0.13497	0.24444	0.26003	0.19032	0.17605
												1851.5	0.19505	0.16732	0.13961	0.2535	0.27728	0.19864	0.18205
												1851.6	0.20836	0.17641	0.14515	0.25772	0.29093	0.21077	0.18817
												1851.7	0.22192	0.18846	0.15241	0.25686	0.29745	0.22662	0.19444
												1851.8	0.23486	0.20519	0.1617	0.25108	0.29418	0.24217	0.20103
												1851.9	0.24491	0.22791	0.1729	0.2413	0.28102	0.25074	0.20736
												1852	0.24931	0.25682	0.18547	0.22948	0.26057	0.24862	0.21193
												1852.1	0.24528	0.28954	0.19849	0.21688	0.23639	0.23728	0.21335
												1852.2	0.23297	0.31903	0.21096	0.20426	0.21145	0.22063	0.21128
												1852.3	0.21322	0.33352	0.22196	0.19201	0.18785	0.20227	0.20614
												1852.4	0.19094	0.32354	0.23069	0.1804	0.16701	0.18446	0.19872
												1852.5	0.17079	0.2914	0.2363	0.16985	0.14971	0.16815	0.19004
												1852.6	0.1521	0.24918	0.23837	0.16022	0.13598	0.15346	0.18093
												1852.7	0.13595	0.20823	0.23711	0.15122	0.12535	0.14027	0.17164
												1852.8	0.12335	0.17409	0.23322	0.14309	0.11714	0.12875	0.16204
												1852.9	0.11316	0.14781	0.22731	0.13576	0.11074	0.1191	0.15203
												1853	0.1047	0.12839	0.21975	0.1295	0.10579	0.11148	0.14183
												1853.1	0.09771	0.11447	0.21088	0.12462	0.10202	0.10581	0.13196
												1853.2	0.09172	0.10498	0.20114	0.12125	0.09932	0.10185	0.12304
												1853.3	0.08702	0.09867	0.19108	0.11926	0.09752	0.09924	0.1155
												1853.4	0.08322	0.09487	0.18121	0.1183	0.09645	0.0976	0.10947
												1853.5	0.08021	0.09269	0.17197	0.11803	0.09591	0.09659	0.10494
												1853.6	0.07792	0.09161	0.16369	0.11815	0.09572	0.09595	0.10176
												1853.7	0.07676	0.09127	0.15653	0.11844	0.09577	0.09551	0.09965
												1853.8	0.0759	0.09136	0.15052	0.11879	0.09597	0.0952	0.09833
												1853.9	0.07559	0.09186	0.14555	0.11918	0.09627	0.09498	0.09757
												1854	0.0758	0.09221	0.14139	0.11955	0.09662	0.09487	0.09714
												1854.1	0.07647	0.09244	0.13775	0.11996	0.09699	0.0949	0.0971
												1854.2	0.07756	0.0926	0.13474	0.12049	0.09734	0.0951	0.09723
												1854.3	0.07904	0.09261	0.13238	0.1212	0.09765	0.09553	0.09765
												1854.4	0.08085	0.09255	0.13037	0.1221	0.09796	0.09647	0.09836
												1854.5	0.08295	0.09253	0.12921	0.12317	0.09827	0.09737	0.09944
												1854.6	0.08533	0.09266	0.12901	0.12438	0.09866	0.09867	0.10093
												1854.7	0.08795	0.09304	0.12999	0.12567	0.09916	0.10022	0.10277
												1854.8	0.0908	0.09372	0.13205	0.12701	0.09986	0.10219	0.10496
												1854.9	0.09389	0.09474	0.13478	0.12839	0.10081	0.10448	0.1075
												1855	0.0972	0.09608	0.13791	0.12979	0.10203	0.10706	0.11037
												1855.1	0.10075	0.09771	0.14105	0.13123	0.10352	0.10985	0.11341
												1855.2	0.10454	0.09961	0.14377	0.1327	0.10525	0.11296	0.11669
												1855.3	0.10859	0.10174	0.14614	0.13416	0.10721	0.11584	0.11997
												1855.4	0.11289	0.10408	0.14803	0.13559	0.10911	0.11861	0.12316
												1855.5	0.11747	0.10657	0.14934	0.1369	0.11092	0.12115	0.12607
												1855.6	0.12232	0.10915	0.15064	0.13803	0.11236	0.12323	0.12856
												1855.7	0.12747	0.11172	0.15151	0.13892	0.11401	0.12477	0.13061
												1855.8	0.13292	0.11413	0.15202	0.13953	0.11514	0.12572	0.13192
												1855.9	0.13869	0.11623	0.15212	0.13989	0.11591	0.12605	0.13284
												1856	0.14478	0.11784	0.15171	0.14011	0.11628	0.12582	0.13307
												1856.1	0.15122	0.11884	0.15077	0.14027	0.11621	0.12516	0.13299
												1856.2	0.15801	0.11917	0.14926	0.14053	0.11592	0.12423	0.13248
												1856.3	0.16516	0.11882	0.14733	0.14091	0.11545	0.12325	0.13174
												1856.4	0.17255	0.11786	0.14504	0.14137	0.115	0.12241	0.13084
												1856.5	0.18037	0.11642	0.14256	0.14191	0.11471	0.12189	0.13002
												1856.6	0.1885	0.11467	0.14005	0.14242	0.1147	0.12181	0.12926
												1856.7	0.19691	0.11283	0.13773	0.14295	0.11513	0.12223	0.12862
												1856.8	0.20556	0.11107	0.13578	0.14342	0.11612	0.12317	0.12812
												1856.9	0.2144	0.10957	0.13439	0.14386	0.11776	0.1246	0.12778
												1857	0.2234	0.10845	0.13368	0.14433	0.12013	0.12649	0.12761
												1857.1	0.2325	0.10778	0.13379	0.14482	0.12329	0.12874	0.12762
												1857.2	0.24165	0.10761	0.13483	0.14537	0.12727	0.13127	0.12782
												1857.3	0.25077	0.10799	0.13685	0.14597	0.13208	0.13397	0.12822
												1857.4	0.2598	0.10895	0.13996	0.14668	0.13773	0.13675	0.12883
												1857.5	0.26862	0.11054	0.14414	0.14746	0.14416	0.13956	0.12969
												1857.6	0.27714	0.11282	0.14939	0.14835	0.15133	0.14237	0.13083
												1857.7	0.28526	0.11586	0.15561	0.14945	0.15914	0.14525	0.13232
												1857.8	0.29289	0.11973	0.16268	0.15084	0.16742	0.14829	0.13422
												1857.9	0.29998	0.12445	0.17041	0.15267	0.17612	0.15157	0.13657
												1858	0.30654	0.13003	0.17854	0.15508	0.18504	0.15516	0.13939
												1858.1	0.31258	0.13632	0.18674	0.15824	0.19405	0.15907	0.1427
												1858.2	0.31813	0.14322	0.19449	0.16238	0.20297	0.16328	0.14643
												1858.3	0.3232	0.15057	0.20125	0.16749	0.21164	0.16775	0.15054
												1858.4	0.32775	0.15822	0.20652	0.17373	0.21991	0.1725	0.15492
												1858.5	0.3317	0.16607	0.20984	0.18126	0.22758	0.17755	0.15944
												1858.6	0.3349	0.17409	0.21194	0.18997	0.23448	0.18294	0.16411
												1858.7	0.33715	0.18236	0.21305	0.19976	0.24043	0.18872	0.16887
												1858.8	0.33821	0.19106	0.21378	0.21041	0.24525	0.19494	0.17373
												1858.9	0.33787	0.20043	0.2147	0.22155	0.24882	0.20156	0.17874
												1859	0.33588	0.21075	0.21628	0.23262	0.25105	0.20854	0.18396
												1859.1	0.33213	0.22227	0.21891	0.24291	0.2519	0.21575	0.18947
												1859.2	0.32661	0.23513	0.22284	0.25157	0.25143	0.22309	0.19533
												1859.3	0.31942	0.2493	0.22821	0.25769	0.2498	0.23042	0.20158
												1859.4	0.31076	0.26452	0.23492	0.26055	0.24732	0.23762	0.20826
												1859.5	0.30093	0.28028	0.24271	0.25973	0.24437	0.24458	0.21539
												1859.6	0.29028	0.29579	0.25116	0.25529	0.24138	0.25124	0.22299
												1859.7	0.27917	0.31035	0.25981	0.24773	0.23877	0.25752	0.23107
												1859.8	0.26794	0.32294	0.26819	0.23789	0.23684	0.26343	0.23963
												1859.9	0.2569	0.33268	0.27566	0.22671	0.23579	0.269	0.24864
												1860	0.24626	0.33887	0.28157	0.21505	0.23562	0.27435	0.25801
												1860.1	0.2362	0.34206	0.28532	0.2036	0.23624	0.2796	0.26764
												1860.2	0.22682	0.34061	0.2857	0.19282	0.23739	0.28483	0.27734
												1860.3	0.21819	0.33553	0.2825	0.18299	0.23879	0.29002	0.28688
												1860.4	0.21031	0.32747	0.27573	0.17425	0.23997	0.2949	0.2959
												1860.5	0.20317	0.31775	0.26598	0.1666	0.24063	0.29889	0.30393
												1860.6	0.19672	0.3071	0.25424	0.16003	0.24047	0.30121	0.31038
												1860.7	0.19089	0.29653	0.24165	0.15446	0.2393	0.30111	0.31466
												1860.8	0.18562	0.28606	0.22916	0.14979	0.23702	0.29826	0.31626
												1860.9	0.18083	0.27626	0.21743	0.14589	0.23371	0.29281	0.31484
												1861	0.17644	0.26679	0.20681	0.14257	0.22962	0.28519	0.31036
												1861.1	0.17238	0.2577	0.19742	0.13963	0.22515	0.27595	0.30286
												1861.2	0.1686	0.24872	0.18926	0.13688	0.22076	0.26567	0.29291
												1861.3	0.16502	0.23973	0.18223	0.13414	0.21683	0.25489	0.28124
												1861.4	0.16161	0.2307	0.17621	0.1313	0.21362	0.24411	0.26871
												1861.5	0.15833	0.22174	0.1711	0.12839	0.2112	0.23375	0.25616
												1861.6	0.15515	0.21309	0.16684	0.12545	0.2095	0.22412	0.24427
												1861.7	0.15205	0.20513	0.16343	0.12254	0.20836	0.21542	0.23352
												1861.8	0.14818	0.19811	0.16089	0.11972	0.20756	0.2077	0.22421
												1861.9	0.14506	0.19227	0.15924	0.11701	0.20684	0.20085	0.21642
												1862	0.14201	0.18769	0.15845	0.11438	0.206	0.19466	0.21009
												1862.1	0.13916	0.18417	0.15848	0.11178	0.20482	0.18894	0.20502
												1862.2	0.13639	0.18126	0.15921	0.10919	0.20312	0.18319	0.20093
												1862.3	0.13366	0.17834	0.16052	0.10659	0.20083	0.17828	0.19749
												1862.4	0.131	0.17485	0.16225	0.104	0.19801	0.17453	0.19436
												1862.5	0.1283	0.17044	0.16413	0.1015	0.19516	0.1708	0.19123
												1862.6	0.12583	0.16508	0.16601	0.09914	0.1923	0.1673	0.18786
												1862.7	0.12348	0.15897	0.16753	0.09704	0.18995	0.16389	0.1841
												1862.8	0.12122	0.15244	0.16839	0.09529	0.18834	0.16012	0.17995
												1862.9	0.11906	0.14589	0.16872	0.09393	0.18803	0.15623	0.17552
												1863	0.11703	0.13972	0.16757	0.093	0.18772	0.15305	0.17103
												1863.1	0.1151	0.13446	0.16529	0.09242	0.18772	0.14941	0.16669
												1863.2	0.11331	0.13011	0.16191	0.09211	0.18739	0.14609	0.16264
												1863.3	0.11168	0.12696	0.15786	0.09192	0.18679	0.14308	0.15897
												1863.4	0.11022	0.12482	0.1532	0.0917	0.18533	0.14024	0.156
												1863.5	0.10897	0.12341	0.14811	0.09131	0.18275	0.13739	0.15237
												1863.6	0.10798	0.12228	0.14237	0.09067	0.17876	0.1343	0.1494
												1863.7	0.10729	0.12095	0.13625	0.08973	0.17333	0.13084	0.14604
												1863.8	0.10682	0.11898	0.12998	0.08855	0.16681	0.12694	0.14256
												1863.9	0.10655	0.11611	0.12376	0.08719	0.15884	0.12277	0.13879
												1864	0.10637	0.11228	0.11786	0.08575	0.15065	0.11821	0.13542
												1864.1	0.10618	0.10766	0.11236	0.08435	0.14185	0.11349	0.13033
												1864.2	0.10593	0.10252	0.10743	0.08307	0.13338	0.10874	0.12532
												1864.3	0.10568	0.09718	0.10315	0.08203	0.1256	0.10413	0.1204
												1864.4	0.10555	0.09192	0.09954	0.0813	0.11873	0.0998	0.11593
												1864.5	0.10563	0.08699	0.09661	0.08097	0.11288	0.09585	0.11201
												1864.6	0.10597	0.08254	0.09431	0.08106	0.10804	0.09234	0.10863
												1864.7	0.10664	0.07868	0.09264	0.08162	0.10422	0.0893	0.10586
												1864.8	0.10751	0.07546	0.09154	0.08268	0.1013	0.08681	0.1036
												1864.9	0.10855	0.07288	0.09097	0.08425	0.09923	0.0848	0.10175
												1865	0.10971	0.07091	0.09086	0.08635	0.09796	0.08326	0.10032
												1865.1	0.11096	0.06951	0.09112	0.08899	0.09733	0.08216	0.09927
												1865.2	0.11224	0.06864	0.09166	0.09218	0.09754	0.08149	0.09854
												1865.3	0.1135	0.06825	0.09236	0.09594	0.09844	0.08125	0.0982
												1865.4	0.11468	0.06829	0.09313	0.10029	0.10004	0.08143	0.09829
												1865.5	0.11573	0.06873	0.09394	0.10524	0.10231	0.08204	0.09883
												1865.6	0.11663	0.06955	0.09486	0.11081	0.10526	0.08321	0.09987
												1865.7	0.11734	0.07076	0.09596	0.117	0.10885	0.08496	0.10137
												1865.8	0.11788	0.07237	0.09738	0.1238	0.1131	0.0874	0.10343
												1865.9	0.11825	0.07445	0.09923	0.13117	0.11795	0.09061	0.10595
												1866	0.11846	0.0771	0.10163	0.13904	0.12335	0.09468	0.10895
												1866.1	0.1185	0.08044	0.10463	0.14731	0.12921	0.09967	0.11235
												1866.2	0.11841	0.08464	0.10824	0.15582	0.13541	0.10559	0.11606
												1866.3	0.11816	0.08987	0.11245	0.16436	0.14178	0.11242	0.12001
												1866.4	0.1178	0.09629	0.11722	0.17263	0.14816	0.12005	0.12409
												1866.5	0.11731	0.10403	0.12248	0.18029	0.15431	0.12833	0.12822
												1866.6	0.11673	0.11314	0.12814	0.18693	0.16003	0.137	0.13231
												1866.7	0.11609	0.12353	0.13404	0.19221	0.16511	0.14577	0.13627
												1866.8	0.11539	0.1349	0.13992	0.19587	0.16937	0.15434	0.13999
												1866.9	0.11466	0.14671	0.14542	0.19786	0.17269	0.16242	0.14339
												1867	0.1139	0.15822	0.15003	0.19829	0.175	0.1698	0.14637
												1867.1	0.11315	0.16871	0.15324	0.1974	0.1763	0.17632	0.14885
												1867.2	0.11241	0.17759	0.15465	0.19541	0.17666	0.18188	0.15078
												1867.3	0.11168	0.18461	0.15414	0.19255	0.17618	0.18641	0.15211
												1867.4	0.11097	0.18983	0.15198	0.189	0.17499	0.18985	0.15283
												1867.5	0.11028	0.19346	0.14869	0.1849	0.17323	0.19214	0.15296
												1867.6	0.10963	0.19577	0.14485	0.18036	0.17099	0.19322	0.15252
												1867.7	0.10902	0.19692	0.14097	0.1755	0.16839	0.19303	0.15156
												1867.8	0.10849	0.19702	0.13738	0.17043	0.16551	0.19161	0.15015
												1867.9	0.10804	0.19609	0.13423	0.1653	0.16247	0.18905	0.14835
												1868	0.10769	0.19413	0.13153	0.16022	0.15937	0.18552	0.14624
												1868.1	0.10746	0.19117	0.12924	0.15531	0.1563	0.18125	0.14391
												1868.2	0.10733	0.18729	0.12724	0.15067	0.15336	0.17651	0.14146
												1868.3	0.1073	0.18268	0.12547	0.14636	0.15061	0.17155	0.13899
												1868.4	0.10733	0.17759	0.12385	0.14242	0.1481	0.16659	0.13658
												1868.5	0.10741	0.1723	0.12232	0.13887	0.14586	0.16183	0.13433
												1868.6	0.1075	0.16707	0.12086	0.13572	0.1439	0.1574	0.1323
												1868.7	0.10759	0.16215	0.11945	0.13295	0.1422	0.1534	0.13054
												1868.8	0.10764	0.15771	0.1181	0.13054	0.14073	0.14987	0.12908
												1868.9	0.10765	0.15387	0.11682	0.12842	0.13947	0.14683	0.12789
												1869	0.10761	0.15071	0.1156	0.12656	0.13834	0.14426	0.12697
												1869.1	0.10751	0.14823	0.11444	0.12488	0.1373	0.14211	0.12626
												1869.2	0.10735	0.14642	0.11335	0.12332	0.13628	0.14032	0.12568
												1869.3	0.10714	0.14523	0.11233	0.12182	0.13521	0.1388	0.12518
												1869.4	0.10687	0.14456	0.11139	0.12033	0.13401	0.13744	0.12469
												1869.5	0.10657	0.1443	0.11054	0.11881	0.13263	0.13611	0.12412
												1869.6	0.10622	0.14427	0.1098	0.11723	0.13099	0.13471	0.12347
												1869.7	0.10584	0.14428	0.10916	0.11557	0.12907	0.13314	0.12269
												1869.8	0.10543	0.1441	0.10864	0.11382	0.12682	0.13132	0.12178
												1869.9	0.10499	0.14351	0.10823	0.11199	0.12427	0.12925	0.12073
												1870	0.10456	0.14235	0.10792	0.11011	0.12145	0.12694	0.11957
												1870.1	0.10406	0.14053	0.10769	0.10821	0.11843	0.12441	0.11832
												1870.2	0.10352	0.13805	0.10753	0.10631	0.1153	0.12174	0.11699
												1870.3	0.10295	0.13502	0.10741	0.10443	0.11216	0.11898	0.11561
												1870.4	0.10232	0.13157	0.10733	0.10262	0.1091	0.11621	0.1142
												1870.5	0.10164	0.12788	0.10727	0.1009	0.10622	0.11347	0.11278
												1870.6	0.10089	0.12411	0.10724	0.09927	0.10357	0.11082	0.11135
												1870.7	0.10008	0.12039	0.1072	0.09776	0.10118	0.10829	0.10992
												1870.8	0.09919	0.11682	0.10717	0.09635	0.09909	0.1059	0.1085
												1870.9	0.09823	0.11346	0.10711	0.09508	0.09727	0.10368	0.1071
												1871	0.0972	0.11032	0.107	0.09394	0.09574	0.10161	0.10572
												1871.1	0.09611	0.10741	0.10682	0.09294	0.09447	0.09972	0.10439
												1871.2	0.09496	0.10471	0.10654	0.0921	0.09345	0.098	0.10311
												1871.3	0.09378	0.10222	0.10617	0.09141	0.09265	0.09647	0.10192
												1871.4	0.09257	0.09995	0.10567	0.09088	0.09206	0.09514	0.10082
												1871.5	0.09135	0.09792	0.10509	0.09049	0.09166	0.09401	0.09985
												1871.6	0.09014	0.09614	0.10448	0.09024	0.09142	0.09308	0.09902
												1871.7	0.08896	0.09465	0.10388	0.09013	0.09135	0.09236	0.09833
												1871.8	0.08781	0.09342	0.10336	0.09013	0.09141	0.09183	0.09782
												1871.9	0.08671	0.09247	0.10295	0.09024	0.0916	0.09149	0.09746
												1872	0.08568	0.09178	0.10265	0.09046	0.09189	0.09132	0.09727
												1872.1	0.08471	0.09134	0.10248	0.09077	0.09226	0.09132	0.09722
												1872.2	0.08382	0.09111	0.10241	0.09116	0.0927	0.09146	0.09732
												1872.3	0.08301	0.09109	0.10244	0.09162	0.09318	0.09173	0.09753
												1872.4	0.08229	0.09124	0.10253	0.09215	0.09368	0.09211	0.09784
												1872.5	0.08152	0.09156	0.10266	0.09272	0.09419	0.09259	0.09821
												1872.6	0.08098	0.092	0.10281	0.09331	0.09468	0.09314	0.09864
												1872.7	0.08053	0.09256	0.10296	0.09392	0.09514	0.09374	0.09909
												1872.8	0.08017	0.0932	0.1031	0.0945	0.09557	0.09437	0.09955
												1872.9	0.07991	0.0939	0.10322	0.09505	0.09596	0.095	0.09999
												1873	0.07968	0.09463	0.10331	0.09554	0.09632	0.09561	0.1004
												1873.1	0.0796	0.09535	0.10337	0.09596	0.09664	0.09617	0.10077
												1873.2	0.07955	0.09603	0.10341	0.09629	0.09693	0.09665	0.1011
												1873.3	0.07943	0.09666	0.10344	0.09655	0.0972	0.09705	0.10139
												1873.4	0.07948	0.0972	0.10345	0.09672	0.09745	0.09734	0.10163
												1873.5	0.07963	0.09765	0.10346	0.09682	0.09768	0.09753	0.10183
												1873.6	0.07976	0.098	0.10346	0.09685	0.0979	0.09763	0.10201
												1873.7	0.07983	0.09825	0.10348	0.09683	0.09809	0.09765	0.10216
												1873.8	0.07997	0.09841	0.1035	0.09677	0.09826	0.0976	0.1023
												1873.9	0.08011	0.09851	0.10354	0.09666	0.09841	0.0975	0.10243
												1874	0.08025	0.09856	0.10359	0.09653	0.09852	0.09738	0.10255
												1874.1	0.08036	0.09857	0.10367	0.09637	0.09859	0.09724	0.10267
												1874.2	0.08048	0.09857	0.10377	0.09618	0.09862	0.0971	0.10277
												1874.3	0.08061	0.09855	0.10389	0.09596	0.0986	0.09695	0.10286
												1874.4	0.08074	0.09852	0.10402	0.09571	0.09854	0.0968	0.10293
												1874.5	0.08089	0.09847	0.10417	0.09544	0.09842	0.09664	0.10297
												1874.6	0.08107	0.09839	0.10432	0.09513	0.09825	0.09645	0.10297
												1874.7	0.08127	0.09827	0.10446	0.09481	0.09804	0.09623	0.10293
												1874.8	0.08153	0.09811	0.10459	0.09445	0.09777	0.096	0.10283
												1874.9	0.08182	0.0979	0.10469	0.09408	0.09747	0.09572	0.10268
												1875	0.08216	0.09764	0.10475	0.09369	0.09712	0.09542	0.10247

## Sheet: Fig4
6 Ga in cluster						12 Ga in cluster						12 Ga random
Aside cluster		Inside cluster				Aside cluster		Inside cluster				1 Ga SNN		2 Ga SNN
Fermi level (eV)	Relative formation energy (eV)	Fermi level (eV)	Relative formation energy (eV)	Bandgap (alloy)	Bandgap (supercell)	Fermi level (eV)	Relative formation energy (eV)	Fermi level (eV)	Relative formation energy (eV)	Bandgap (alloy)	Bandgap (supercell)	Fermi level (eV)	Relative formation energy (eV)	Fermi level (eV)	Relative formation energy (eV)	Bandgap (alloy)	Bandgap (supercell)
0	-4.58545	0	-4.69905	5.92	5.8291	0	-4.53595	0	-4.76355	5.92	5.8125	0	-4.52525	0	-4.60725	5.92	5.8665
5.84825	1.2628	5.92465	1.2256			5.72605	1.1901	5.8568	1.09325			5.8698	1.34455	5.88775	1.2805
7	0.11105	7	0.15025			7	-0.08385	7	-0.04995			7	0.21435	7	0.16825
