# Supplementary material for: Short-range order controlled amphoteric behavior of the Si dopant in Al-rich AlGaN
Source: Nat Commun. 2025 May 30;16:5005. doi: 10.1038/s41467-025-60312-4 (PMC12122704; doi:10.1038/s41467-025-60312-4)
Supplement: Supplementary file 3 — Source Data [file 41467_2025_60312_MOESM3_ESM.zip › Supplementary Figure Source Data.xlsx]

## Sheet: Supplementary_Fig1
	H6		H7		H8		H9		H10		H11		H12		H13			GaN reference
Energy (keV)	S Parameter	W Parameter	S Parameter	W Parameter	S Parameter	W Parameter	S Parameter	W Parameter	S Parameter	W Parameter	S Parameter	W Parameter	S Parameter	W Parameter	S Parameter	W Parameter	Energy (keV)	S Parameter	W Parameter
0.5	0.50693	0.02964	0.51136	0.02905	0.51322	0.02898	0.51325	0.03002	0.5154	0.02937	0.51238	0.02997	0.50929	0.03031	0.5031	0.0312	5	0.4546	0.05217
1	0.49578	0.03254	0.4975	0.03242	0.51322	0.02898	0.50017	0.0337	0.50111	0.03357	0.49865	0.03396	0.49274	0.03386	0.4874	0.0348	21	0.4546	0.05217
2	0.48039	0.0363	0.48208	0.03685	0.48598	0.03761	0.48682	0.0374	0.48688	0.03775	0.48527	0.03779	0.4782	0.03727	0.4732	0.0372
3	0.47289	0.0387	0.47614	0.03884	0.47994	0.03917	0.48353	0.03881	0.48295	0.03891	0.48266	0.03885	0.47594	0.03846	0.4686	0.0389
4	0.47101	0.03961	0.47526	0.03916	0.47823	0.03991	0.48119	0.03935	0.48123	0.03993	0.48201	0.03884	0.47612	0.03877	0.4672	0.0387
5	0.47062	0.03934	0.47396	0.03971	0.47823	0.04023	0.48189	0.03951	0.47978	0.04014	0.48283	0.03948	0.47683	0.03957	0.4663	0.0392
6	0.47157	0.03973	0.47365	0.04012	0.47647	0.04046	0.48113	0.03952	0.47894	0.04035	0.48267	0.0398	0.47722	0.03951	0.4674	0.0396
7	0.46889	0.04006	0.47298	0.03994	0.47653	0.04054	0.47998	0.04033	0.47957	0.04022	0.48165	0.03918	0.47786	0.03992	0.4672	0.0399
8	0.46837	0.03996	0.47284	0.03968	0.47611	0.0407	0.48009	0.03996	0.47913	0.03998	0.48177	0.0399	0.47962	0.03996	0.469	0.04
9	0.46838	0.04009	0.47217	0.04031	0.47618	0.04082	0.48049	0.03999	0.4793	0.04016	0.48183	0.03948	0.47892	0.03998	0.4675	0.0403
10	0.46714	0.04089	0.4723	0.03995	0.47538	0.04117	0.48018	0.0396	0.47848	0.04027	0.4815	0.03973	0.47815	0.04001	0.469	0.0402
11	0.46545	0.0406	0.47088	0.04018	0.47476	0.04101	0.47822	0.04009	0.47994	0.03992	0.48094	0.03945	0.47927	0.04022	0.4691	0.0405
12	0.46611	0.04034	0.47052	0.0406	0.47439	0.04079	0.47907	0.0399	0.47863	0.04043	0.48118	0.03961	0.47811	0.04022	0.4691	0.0401
13	0.46575	0.04054	0.4692	0.0405	0.47469	0.04103	0.47917	0.04005	0.47747	0.04037	0.47985	0.04001	0.47765	0.03969	0.4702	0.0401
14	0.46572	0.04051	0.46862	0.04076	0.47319	0.04108	0.47704	0.03994	0.47734	0.03996	0.4791	0.03978	0.47695	0.03996	0.4684	0.0407
15	0.46583	0.03988	0.46949	0.04015	0.47286	0.04084	0.47761	0.03936	0.47607	0.03985	0.47933	0.03943	0.47601	0.03979	0.4697	0.0402
17	0.46728	0.03913	0.46927	0.03898	0.47274	0.04015	0.47647	0.03948	0.47628	0.03913	0.47931	0.03855	0.47625	0.039	0.4696	0.0403
19	0.46972	0.03829	0.47184	0.03845	0.4738	0.03963	0.47689	0.03835	0.47824	0.03865	0.47914	0.0378	0.47758	0.03839	0.472	0.0388
21	0.47328	0.03774	0.47378	0.03758	0.47436	0.03885	0.47862	0.03751	0.47915	0.03741	0.48114	0.03691	0.47799	0.03751	0.4731	0.0383
23	0.47569	0.03686	0.47625	0.03711	0.47617	0.03817	0.47941	0.03663	0.47911	0.03701	0.48158	0.03628	0.47994	0.0372	0.4759	0.0373
25	0.47795	0.03602	0.47869	0.03575	0.47782	0.03755			0.48062	0.03624	0.48254	0.03565	0.48081	0.03659	0.4771	0.037

## Sheet: Supplementary_Fig2
Si in AlN		Si in GaN
Fermi level (eV)	Formation energy (eV)	Fermi level (eV)	Formation energy (eV)	Bandgap (eV)
0	-4.57823	0	-6.5397	3.5806
6.00008	1.42185	5.26932	-1.47038
7	0.42193	7	-3.20106

## Sheet: Supplementary_Fig5
Atomic distribution		200 nearest atoms		2000 nearest atoms
Atomic fraction of Ga in Al0.9Ga0.1N (%)	Probability distribution (arb. unit)	Atomic fraction of Ga in Al0.9Ga0.1N (%)	Probability distribution (arb. unit)	Atomic fraction of Ga in Al0.9Ga0.1N (%)	Probability distribution (arb. unit)
100	1e-12	0	0.000106246	0	2.79659e-45
91.6667	1.08e-10	1	0.00118051	0.1	3.10733e-43
83.3333	5.346e-09	2	0.00649279	0.2	1.72456e-41
75	1.6038e-07	3	0.0235664	0.3	6.37451e-40
66.6667	3.24769e-06	4	0.0634984	0.4	1.76539e-38
58.3333	4.67668e-05	5	0.135463	0.5	3.90739e-37
50	0.000491051	6	0.238315	0.6	7.19971e-36
41.6667	0.00378811	7	0.355581	0.7	1.13596e-34
33.3333	0.0213081	8	0.459292	0.8	1.56667e-33
25	0.0852325	9	0.521665	0.9	1.91869e-32
16.6667	0.230128	10	0.527461	1	2.11269e-31
8.33333	0.376573	11	0.47951	1.1	2.11269e-30
0	0.28243	12	0.395152	1.2	1.93467e-29
		13	0.297208	1.3	1.63373e-28
		14	0.205215	1.4	1.27975e-27
		15	0.13073	1.5	9.34693e-27
		16	0.0771669	1.6	6.39357e-26
		17	0.0423661	1.7	4.11194e-25
		18	0.0217061	1.8	2.49509e-24
		19	0.0104088	1.9	1.43285e-23
		20	0.00468395	2	7.80902e-23
		21	0.00198262	2.1	4.04912e-22
		22	0.000791048	2.2	2.00206e-21
		23	0.000298076	2.3	9.45904e-21
		24	0.000106258	2.4	4.27846e-20
		25	3.58917e-05	2.5	1.8559e-19
		26	1.15038e-05	2.6	7.73293e-19
		27	3.5032e-06	2.7	3.09954e-18
		28	1.01482e-06	2.8	1.19677e-17
		29	2.7995e-07	2.9	4.45693e-17
		30	7.36164e-08	3	1.60285e-16
		31	1.847e-08	3.1	5.57261e-16
		32	4.42512e-09	3.2	1.87494e-15
		33	1.01316e-09	3.3	6.11094e-15
		34	2.21835e-10	3.4	1.93114e-14
		35	4.64796e-11	3.5	5.92216e-14
		36	9.32464e-12	3.6	1.76386e-13
		37	1.79212e-12	3.7	5.10616e-13
		38	3.30128e-13	3.8	1.43779e-12
		39	5.83132e-14	3.9	3.94061e-12
		40	9.88084e-15	4	1.05192e-11
		41	1.60664e-15	4.1	2.7367e-11
		42	2.50772e-16	4.2	6.94314e-11
		43	3.75834e-17	4.3	1.71874e-10
		44	5.40972e-18	4.4	4.15362e-10
		45	7.48012e-19	4.5	9.80459e-10
		46	9.93736e-20	4.6	2.2617e-09
		47	1.2686e-20	4.7	5.10083e-09
		48	1.55638e-21	4.8	1.12525e-08
		49	1.83519e-22	4.9	2.42912e-08
		50	2.07988e-23	5	5.13354e-08
		51	2.26567e-24	5.1	1.0625e-07
		52	2.37218e-25	5.2	2.15451e-07
		53	2.3871e-26	5.3	4.2819e-07
		54	2.30851e-27	5.4	8.34355e-07
		55	2.14528e-28	5.5	1.59455e-06
		56	1.91543e-29	5.6	2.98978e-06
		57	1.64286e-30	5.7	5.50165e-06
		58	1.35332e-31	5.8	9.9388e-06
		59	1.07042e-32	5.9	1.76315e-05
		60	8.12724e-34	6	3.07246e-05
		61	5.92152e-35	6.1	5.26069e-05
		62	4.13868e-36	6.2	8.85266e-05
		63	2.77372e-37	6.3	0.000146451
		64	1.78173e-38	6.4	0.000238237
		65	1.09645e-39	6.5	0.000381181
		66	6.46056e-41	6.6	0.000600006
		67	3.64277e-42	6.7	0.000929362
		68	1.96424e-43	6.8	0.00141682
		69	1.01217e-44	6.9	0.00212637
		70	4.98052e-46	7	0.0031423
		71	2.33827e-47	7.1	0.00457331
		72	1.04645e-48	7.2	0.0065565
		73	4.45976e-50	7.3	0.00926091
		74	1.808e-51	7.4	0.0128902
		75	6.96416e-53	7.5	0.0176834
		76	2.54538e-54	7.6	0.023914
		77	8.81516e-56	7.7	0.0318853
		78	2.88816e-57	7.8	0.0419233
		79	8.93664e-59	7.9	0.0543647
		80	2.60652e-60	8	0.0695415
		81	7.15096e-62	8.1	0.0877616
		82	1.84103e-63	8.2	0.109286
		83	4.43624e-65	8.3	0.134303
		84	9.97564e-67	8.4	0.162905
		85	2.0864e-68	8.5	0.19506
		86	4.04344e-70	8.6	0.230594
		87	7.2296e-72	8.7	0.269173
		88	1.18668e-73	8.8	0.310297
		89	1.7778e-75	8.9	0.353297
		90	2.41429e-77	9	0.39735
		91	2.94786e-79	9.1	0.4415
		92	3.20419e-81	9.2	0.48469
		93	3.06255e-83	9.3	0.525805
		94	2.53402e-85	9.4	0.563717
		95	1.77826e-87	9.5	0.597343
		96	1.02909e-89	9.6	0.625689
		97	4.71516e-92	9.7	0.647907
		98	1.6038e-94	9.8	0.663333
		99	3.6e-97	9.9	0.671523
		100	4e-100	10	0.672269
				10.1	0.665613
				10.2	0.651836
				10.3	0.631444
				10.4	0.605134
				10.5	0.573757
				10.6	0.538273
				10.7	0.499705
				10.8	0.459091
				10.9	0.417441
				11	0.375697
				11.1	0.334705
				11.2	0.295191
				11.3	0.257748
				11.4	0.222829
				11.5	0.19075
				11.6	0.161699
				11.7	0.135747
				11.8	0.112867
				11.9	0.0929494
				12	0.0758226
				12.1	0.0612708
				12.2	0.0490501
				12.3	0.0389034
				12.4	0.0305719
				12.5	0.0238053
				12.6	0.0183683
				12.7	0.0140454
				12.8	0.0106438
				12.9	0.0079943
				13	0.00595131
				13.1	0.00439155
				13.2	0.00321234
				13.3	0.00232941
				13.4	0.00167462
				13.5	0.0011936
				13.6	0.00084352
				13.7	0.00059108
				13.8	0.00041071
				13.9	0.000282998
				14	0.000193382
				14.1	0.000131055
				14.2	8.8088e-05
				14.3	5.87253e-05
				14.4	3.8833e-05
				14.5	2.54722e-05
				14.6	1.65742e-05
				14.7	1.06988e-05
				14.8	6.85138e-06
				14.9	4.35301e-06
				15	2.744e-06
				15.1	1.71626e-06
				15.2	1.06514e-06
				15.3	6.55946e-07
				15.4	4.00856e-07
				15.5	2.43099e-07
				15.6	1.4631e-07
				15.7	8.73925e-08
				15.8	5.18086e-08
				15.9	3.04842e-08
				16	1.78035e-08
				16.1	1.03209e-08
				16.2	5.93914e-09
				16.3	3.39264e-09
				16.4	1.92387e-09
				16.5	1.08307e-09
				16.6	6.0533e-10
				16.7	3.35891e-10
				16.8	1.85051e-10
				16.9	1.01225e-10
				17	5.49789e-11
				17.1	2.96507e-11
				17.2	1.58788e-11
				17.3	8.44424e-12
				17.4	4.45938e-12
				17.5	2.3387e-12
				17.6	1.21807e-12
				17.7	6.30062e-13
				17.8	3.23685e-13
				17.9	1.65157e-13
				18	8.37e-14
				18.1	4.21326e-14
				18.2	2.10662e-14
				18.3	1.04628e-14
				18.4	5.1619e-15
				18.5	2.52979e-15
				18.6	1.23165e-15
				18.7	5.95701e-16
				18.8	2.86232e-16
				18.9	1.36638e-16
				19	6.4803e-17
				19.1	3.05354e-17
				19.2	1.42958e-17
				19.3	6.64998e-18
				19.4	3.07362e-18
				19.5	1.41159e-18
				19.6	6.44176e-19
				19.7	2.92114e-19
				19.8	1.31632e-19
				19.9	5.89438e-20
				20	2.62301e-20
				20.1	1.15998e-20
				20.2	5.09803e-21
				20.3	2.22674e-21
				20.4	9.66614e-22
				20.5	4.17032e-22
				20.6	1.78824e-22
				20.7	7.62141e-23
				20.8	3.22851e-23
				20.9	1.35937e-23
				21	5.68923e-24
				21.1	2.36677e-24
				21.2	9.7871e-25
				21.3	4.02307e-25
				21.4	1.6439e-25
				21.5	6.67757e-26
				21.6	2.69645e-26
				21.7	1.08244e-26
				21.8	4.31984e-27
				21.9	1.7139e-27
				22	6.76043e-28
				22.1	2.65115e-28
				22.2	1.03366e-28
				22.3	4.0069e-29
				22.4	1.54432e-29
				22.5	5.918e-30
				22.6	2.2549e-30
				22.7	8.54277e-31
				22.8	3.21811e-31
				22.9	1.20543e-31
				23	4.48978e-32
				23.1	1.66288e-32
				23.2	6.1243e-33
				23.3	2.24294e-33
				23.4	8.16875e-34
				23.5	2.95851e-34
				23.6	1.06557e-34
				23.7	3.81666e-35
				23.8	1.35953e-35
				23.9	4.81619e-36
				24	1.69682e-36
				24.1	5.9455e-37
				24.2	2.07192e-37
				24.3	7.18114e-38
				24.4	2.47546e-38
				24.5	8.4873e-39
				24.6	2.89427e-39
				24.7	9.81682e-40
				24.8	3.31186e-40
				24.9	1.11134e-40
				25	3.70941e-41
				25.1	1.23154e-41
				25.2	4.06714e-42
				25.3	1.33606e-42
				25.4	4.36587e-43
				25.5	1.41915e-43
				25.6	4.58883e-44
				25.7	1.47604e-44
				25.8	4.72309e-45
				25.9	1.50344e-45
				26	4.76091e-46
				26.1	1.49982e-46
				26.2	4.70045e-47
				26.3	1.46554e-47
				26.4	4.54589e-48
				26.5	1.40284e-48
				26.6	4.30696e-49
				26.7	1.31557e-49
				26.8	3.99797e-50
				26.9	1.2088e-50
				27	3.63637e-51
				27.1	1.08837e-51
				27.2	3.24112e-52
				27.3	9.6033e-53
				27.4	2.83114e-53
				27.5	8.30469e-54
				27.6	2.42387e-54
				27.7	7.03925e-55
				27.8	2.03413e-55
				27.9	5.8488e-56
				28	1.67341e-56
				28.1	4.76416e-57
				28.2	1.34966e-57
				28.3	3.80469e-58
				28.4	1.06728e-58
				28.5	2.97922e-59
				28.6	8.27562e-60
				28.7	2.28757e-60
				28.8	6.29258e-61
				28.9	1.72253e-61
				29	4.69242e-62
				29.1	1.2721e-62
				29.2	3.43195e-63
				29.3	9.21434e-64
				29.4	2.46203e-64
				29.5	6.54686e-65
				29.6	1.73256e-65
				29.7	4.56312e-66
				29.8	1.19608e-66
				29.9	3.12019e-67
				30	8.10096e-68
				30.1	2.09326e-68
				30.2	5.38336e-69
				30.3	1.37792e-69
				30.4	3.51027e-70
				30.5	8.90035e-71
				30.6	2.2461e-71
				30.7	5.64165e-72
				30.8	1.41041e-72
				30.9	3.50955e-73
				31	8.69211e-74
				31.1	2.14275e-74
				31.2	5.25768e-75
				31.3	1.28409e-75
				31.4	3.12162e-76
				31.5	7.55355e-77
				31.6	1.81933e-77
				31.7	4.36181e-78
				31.8	1.04092e-78
				31.9	2.47269e-79
				32	5.84686e-80
				32.1	1.37621e-80
				32.2	3.22445e-81
				32.3	7.5204e-82
				32.4	1.74598e-82
				32.5	4.03518e-83
				32.6	9.28338e-84
				32.7	2.12606e-84
				32.8	4.84702e-85
				32.9	1.10003e-85
				33	2.48526e-86
				33.1	5.58954e-87
				33.2	1.25147e-87
				33.3	2.78941e-88
				33.4	6.18939e-89
				33.5	1.36721e-89
				33.6	3.00659e-90
				33.7	6.58219e-91
				33.8	1.43458e-91
				33.9	3.11272e-92
				34	6.72389e-93
				34.1	1.446e-93
				34.2	3.09589e-94
				34.3	6.59893e-95
				34.4	1.40036e-95
				34.5	2.95856e-96
				34.6	6.22304e-97
				34.7	1.3032e-97
				34.8	2.71712e-98
				34.9	5.64e-99
				35	1.1656e-99
				35.1	2.3984e-100
				35.2	4.91328e-101
				35.3	1.00214e-101
				35.4	2.03504e-102
				35.5	4.11488e-103
				35.6	8.28352e-104
				35.7	1.66032e-104
				35.8	3.31344e-105
				35.9	6.58384e-106
				36	1.30254e-106
				36.1	2.56576e-107
				36.2	5.03232e-108
				36.3	9.82752e-109
				36.4	1.91088e-109
				36.5	3.69968e-110
				36.6	7.132e-111
				36.7	1.36896e-111
				36.8	2.61632e-112
				36.9	4.97904e-113
				37	9.43488e-114
				37.1	1.78016e-114
				37.2	3.34448e-115
				37.3	6.25648e-116
				37.4	1.16544e-116
				37.5	2.1616e-117
				37.6	3.99248e-118
				37.7	7.3424e-119
				37.8	1.34459e-119
				37.9	2.45184e-120
				38	4.45216e-121
				38.1	8.04992e-122
				38.2	1.44936e-122
				38.3	2.59856e-123
				38.4	4.63904e-124
				38.5	8.24736e-125
				38.6	1.46002e-125
				38.7	2.57376e-126
				38.8	4.51808e-127
				38.9	7.89808e-128
				39	1.37483e-128
				39.1	2.3832e-129
				39.2	4.11392e-130
				39.3	7.07168e-131
				39.4	1.21051e-131
				39.5	2.06352e-132
				39.6	3.50288e-133
				39.7	5.92144e-134
				39.8	9.96816e-135
				39.9	1.67104e-135
				40	2.78976e-136
				40.1	4.63808e-137
				40.2	7.67872e-138
				40.3	1.26603e-138
				40.4	2.07872e-139
				40.5	3.39888e-140
				40.6	5.53472e-141
				40.7	8.9752e-142
				40.8	1.44942e-142
				40.9	2.33104e-143
				41	3.73344e-144
				41.1	5.95488e-145
				41.2	9.4592e-146
				41.3	1.49637e-146
				41.4	2.35744e-147
				41.5	3.69856e-148
				41.6	5.77904e-149
				41.7	8.9928e-150
				41.8	1.39362e-150
				41.9	2.15088e-151
				42	3.30592e-152
				42.1	5.06064e-153
				42.2	7.71472e-154
				42.3	1.1713e-154
				42.4	1.77104e-155
				42.5	2.66704e-156
				42.6	3.99984e-157
				42.7	5.97424e-158
				42.8	8.88688e-159
				42.9	1.31658e-159
				43	1.94256e-160
				43.1	2.85456e-161
				43.2	4.17744e-162
				43.3	6.0888e-163
				43.4	8.83856e-164
				43.5	1.27781e-164
				43.6	1.83984e-165
				43.7	2.6384e-166
				43.8	3.76816e-167
				43.9	5.36e-168
				44	7.59328e-169
				44.1	1.07136e-169
				44.2	1.50552e-170
				44.3	2.10704e-171
				44.4	2.93696e-172
				44.5	4.07728e-173
				44.6	5.6376e-174
				44.7	7.76336e-175
				44.8	1.06477e-175
				44.9	1.45448e-176
				45	1.97888e-177
				45.1	2.68128e-178
				45.2	3.61856e-179
				45.3	4.86384e-180
				45.4	6.5112e-181
				45.5	8.68176e-182
				45.6	1.15291e-182
				45.7	1.52488e-183
				45.8	2.0088e-184
				45.9	2.63552e-185
				46	3.444e-186
				46.1	4.4824e-187
				46.2	5.81056e-188
				46.3	7.50208e-189
				46.4	9.64704e-190
				46.5	1.23555e-190
				46.6	1.57611e-191
				46.7	2.00256e-192
				46.8	2.53408e-193
				46.9	3.19376e-194
				47	4.00928e-195
				47.1	5.01264e-196
				47.2	6.24224e-197
				47.3	7.7424e-198
				47.4	9.56448e-199
				47.5	1.17683e-199
				47.6	1.44219e-200
				47.7	1.76032e-201
				47.8	2.14e-202
				47.9	2.59136e-203
				48	3.12512e-204
				48.1	3.75392e-205
				48.2	4.4912e-206
				48.3	5.35184e-207
				48.4	6.352e-208
				48.5	7.5088e-209
				48.6	8.84096e-210
				48.7	1.0368e-210
				48.8	1.21101e-211
				48.9	1.40886e-212
				49	1.63248e-213
				49.1	1.884e-214
				49.2	2.16576e-215
				49.3	2.47952e-216
				49.4	2.82768e-217
				49.5	3.21152e-218
				49.6	3.63312e-219
				49.7	4.09376e-220
				49.8	4.59424e-221
				49.9	5.13536e-222
				50	5.71744e-223
				50.1	6.34e-224
				50.2	7.0024e-225
				50.3	7.70304e-226
				50.4	8.44016e-227
				50.5	9.21072e-228
				50.6	1.00117e-228
				50.7	1.08389e-229
				50.8	1.16875e-230
				50.9	1.25525e-231
				51	1.34277e-232
				51.1	1.43064e-233
				51.2	1.51819e-234
				51.3	1.60464e-235
				51.4	1.68928e-236
				51.5	1.77136e-237
				51.6	1.84992e-238
				51.7	1.92432e-239
				51.8	1.9936e-240
				51.9	2.05712e-241
				52	2.1144e-242
				52.1	2.16432e-243
				52.2	2.20672e-244
				52.3	2.24096e-245
				52.4	2.26672e-246
				52.5	2.28336e-247
				52.6	2.2912e-248
				52.7	2.28976e-249
				52.8	2.27904e-250
				52.9	2.25952e-251
				53	2.23104e-252
				53.1	2.19424e-253
				53.2	2.14928e-254
				53.3	2.0968e-255
				53.4	2.03744e-256
				53.5	1.97184e-257
				53.6	1.9008e-258
				53.7	1.82496e-259
				53.8	1.74496e-260
				53.9	1.66192e-261
				54	1.5764e-262
				54.1	1.48931e-263
				54.2	1.40138e-264
				54.3	1.31334e-265
				54.4	1.22589e-266
				54.5	1.13966e-267
				54.6	1.05525e-268
				54.7	9.73152e-270
				54.8	8.9384e-271
				54.9	8.1768e-272
				55	7.44992e-273
				55.1	6.76032e-274
				55.2	6.10992e-275
				55.3	5.49984e-276
				55.4	4.93056e-277
				55.5	4.40256e-278
				55.6	3.91504e-279
				55.7	3.46752e-280
				55.8	3.05888e-281
				55.9	2.68736e-282
				56	2.35136e-283
				56.1	2.04912e-284
				56.2	1.77856e-285
				56.3	1.53739e-286
				56.4	1.32357e-287
				56.5	1.13486e-288
				56.6	9.69104e-290
				56.7	8.24208e-291
				56.8	6.98128e-292
				56.9	5.88928e-293
				57	4.94784e-294
				57.1	4.14016e-295
				57.2	3.45008e-296
				57.3	2.86336e-297
				57.4	2.36672e-298
				57.5	1.94832e-299
				57.6	1.59725e-300
				57.7	1.30413e-301
				57.8	1.06045e-302
				57.9	8.58784e-304
				58	6.92624e-305
				58.1	5.5632e-306
				58.2	4.45008e-307
				58.3	0
				58.4	0
				58.5	0
				58.6	0
				58.7	0
				58.8	0
				58.9	0
				59	0
				59.1	0
				59.2	0
				59.3	0
				59.4	0
				59.5	0
				59.6	0
				59.7	0
				59.8	0
				59.9	0
				60	0
				60.1	0
				60.2	0
				60.3	0
				60.4	0
				60.5	0
				60.6	0
				60.7	0
				60.8	0
				60.9	0
				61	0
				61.1	0
				61.2	0
				61.3	0
				61.4	0
				61.5	0
				61.6	0
				61.7	0
				61.8	0
				61.9	0
				62	0
				62.1	0
				62.2	0
				62.3	0
				62.4	0
				62.5	0
				62.6	0
				62.7	0
				62.8	0
				62.9	0
				63	0
				63.1	0
				63.2	0
				63.3	0
				63.4	0
				63.5	0
				63.6	0
				63.7	0
				63.8	0
				63.9	0
				64	0
				64.1	0
				64.2	0
				64.3	0
				64.4	0
				64.5	0
				64.6	0
				64.7	0
				64.8	0
				64.9	0
				65	0
				65.1	0
				65.2	0
				65.3	0
				65.4	0
				65.5	0
				65.6	0
				65.7	0
				65.8	0
				65.9	0
				66	0
				66.1	0
				66.2	0
				66.3	0
				66.4	0
				66.5	0
				66.6	0
				66.7	0
				66.8	0
				66.9	0
				67	0
				67.1	0
				67.2	0
				67.3	0
				67.4	0
				67.5	0
				67.6	0
				67.7	0
				67.8	0
				67.9	0
				68	0
				68.1	0
				68.2	0
				68.3	0
				68.4	0
				68.5	0
				68.6	0
				68.7	0
				68.8	0
				68.9	0
				69	0
				69.1	0
				69.2	0
				69.3	0
				69.4	0
				69.5	0
				69.6	0
				69.7	0
				69.8	0
				69.9	0
				70	0
				70.1	0
				70.2	0
				70.3	0
				70.4	0
				70.5	0
				70.6	0
				70.7	0
				70.8	0
				70.9	0
				71	0
				71.1	0
				71.2	0
				71.3	0
				71.4	0
				71.5	0
				71.6	0
				71.7	0
				71.8	0
				71.9	0
				72	0
				72.1	0
				72.2	0
				72.3	0
				72.4	0
				72.5	0
				72.6	0
				72.7	0
				72.8	0
				72.9	0
				73	0
				73.1	0
				73.2	0
				73.3	0
				73.4	0
				73.5	0
				73.6	0
				73.7	0
				73.8	0
				73.9	0
				74	0
				74.1	0
				74.2	0
				74.3	0
				74.4	0
				74.5	0
				74.6	0
				74.7	0
				74.8	0
				74.9	0
				75	0
				75.1	0
				75.2	0
				75.3	0
				75.4	0
				75.5	0
				75.6	0
				75.7	0
				75.8	0
				75.9	0
				76	0
				76.1	0
				76.2	0
				76.3	0
				76.4	0
				76.5	0
				76.6	0
				76.7	0
				76.8	0
				76.9	0
				77	0
				77.1	0
				77.2	0
				77.3	0
				77.4	0
				77.5	0
				77.6	0
				77.7	0
				77.8	0
				77.9	0
				78	0
				78.1	0
				78.2	0
				78.3	0
				78.4	0
				78.5	0
				78.6	0
				78.7	0
				78.8	0
				78.9	0
				79	0
				79.1	0
				79.2	0
				79.3	0
				79.4	0
				79.5	0
				79.6	0
				79.7	0
				79.8	0
				79.9	0
				80	0
				80.1	0
				80.2	0
				80.3	0
				80.4	0
				80.5	0
				80.6	0
				80.7	0
				80.8	0
				80.9	0
				81	0
				81.1	0
				81.2	0
				81.3	0
				81.4	0
				81.5	0
				81.6	0
				81.7	0
				81.8	0
				81.9	0
				82	0
				82.1	0
				82.2	0
				82.3	0
				82.4	0
				82.5	0
				82.6	0
				82.7	0
				82.8	0
				82.9	0
				83	0
				83.1	0
				83.2	0
				83.3	0
				83.4	0
				83.5	0
				83.6	0
				83.7	0
				83.8	0
				83.9	0
				84	0
				84.1	0
				84.2	0
				84.3	0
				84.4	0
				84.5	0
				84.6	0
				84.7	0
				84.8	0
				84.9	0
				85	0
				85.1	0
				85.2	0
				85.3	0
				85.4	0
				85.5	0
				85.6	0
				85.7	0
				85.8	0
				85.9	0
				86	0
				86.1	0
				86.2	0
				86.3	0
				86.4	0
				86.5	0
				86.6	0
				86.7	0
				86.8	0
				86.9	0
				87	0
				87.1	0
				87.2	0
				87.3	0
				87.4	0
				87.5	0
				87.6	0
				87.7	0
				87.8	0
				87.9	0
				88	0
				88.1	0
				88.2	0
				88.3	0
				88.4	0
				88.5	0
				88.6	0
				88.7	0
				88.8	0
				88.9	0
				89	0
				89.1	0
				89.2	0
				89.3	0
				89.4	0
				89.5	0
				89.6	0
				89.7	0
				89.8	0
				89.9	0
				90	0
				90.1	0
				90.2	0
				90.3	0
				90.4	0
				90.5	0
				90.6	0
				90.7	0
				90.8	0
				90.9	0
				91	0
				91.1	0
				91.2	0
				91.3	0
				91.4	0
				91.5	0
				91.6	0
				91.7	0
				91.8	0
				91.9	0
				92	0
				92.1	0
				92.2	0
				92.3	0
				92.4	0
				92.5	0
				92.6	0
				92.7	0
				92.8	0
				92.9	0
				93	0
				93.1	0
				93.2	0
				93.3	0
				93.4	0
				93.5	0
				93.6	0
				93.7	0
				93.8	0
				93.9	0
				94	0
				94.1	0
				94.2	0
				94.3	0
				94.4	0
				94.5	0
				94.6	0
				94.7	0
				94.8	0
				94.9	0
				95	0
				95.1	0
				95.2	0
				95.3	0
				95.4	0
				95.5	0
				95.6	0
				95.7	0
				95.8	0
				95.9	0
				96	0
				96.1	0
				96.2	0
				96.3	0
				96.4	0
				96.5	0
				96.6	0
				96.7	0
				96.8	0
				96.9	0
				97	0
				97.1	0
				97.2	0
				97.3	0
				97.4	0
				97.5	0
				97.6	0
				97.7	0
				97.8	0
				97.9	0
				98	0
				98.1	0
				98.2	0
				98.3	0
				98.4	0
				98.5	0
				98.6	0
				98.7	0
				98.8	0
				98.9	0
				99	0
				99.1	0
				99.2	0
				99.3	0
				99.4	0
				99.5	0
				99.6	0
				99.7	0
				99.8	0
				99.9	0
				100	0
